# Supplementary material for: CALR but Not JAK2 Mutations Are Associated with an Overexpression of Retinoid X Receptor Alpha in Essential Thrombocythemia
Source: Cancers (Basel). 2024 Apr 16;16(8):1511. doi: 10.3390/cancers16081511 (PMC11048154; doi:10.3390/cancers16081511)
Supplement: Supplementary file 1 [file cancers-16-01511-s001.zip]

Archive with 4 entries (4 files):
- Figures S1 and S2.pdf
- Table S1.xlsx
- Table S2.xlsx
- Table S3.xlsx
