# Supplementary material for: CALR but Not JAK2 Mutations Are Associated with an Overexpression of Retinoid X Receptor Alpha in Essential Thrombocythemia
Source: Cancers (Basel). 2024 Apr 16;16(8):1511. doi: 10.3390/cancers16081511 (PMC11048154; doi:10.3390/cancers16081511)
Supplement: Supplementary file 1 [file cancers-16-01511-s001.zip › Table S1.xlsx]

## Sheet: Hoja1
Table S1. Samples from patients with ET and healthy donors included in the gene expression study.
Type of mutation	Patient N.	BM/PB	Diagnosis/Follow-up	Other observations
CALR type 1	1	PB	Diagnosis	-
			Follow-up	Post-treatment
	2	BM	Diagnosis	-
	3	PB	Diagnosis	-
	4	BM	Diagnosis	-
	5	PB	Follow-up	Post-treatment
	6	BM	Diagnosis	-
	7	PB	Diagnosis	-
	8	PB	Diagnosis	-
	9	PB	Diagnosis	-
	10	PB	Diagnosis	-
	11	BM	Diagnosis	-
	12	PB	Diagnosis	-
	13	BM	Diagnosis	-
	14	PB	Follow-up	Post-treatment
	15	PB	Diagnosis	-
	16	BM	Diagnosis	-
	17	PB	Diagnosis	-
			Follow-up	Pre-treatment
	18	PB	Diagnosis	Evolves to AML
	19	PB	Diagnosis	-
	20	PB	Diagnosis	-
	21	PB	Diagnosis	-
	22	BM	Diagnosis	Evolves to MF
	23	PB	Diagnosis	-
	24	PB	Diagnosis	-
	25	PB	Diagnosis	-
	26	PB	Diagnosis	-
CALR type 2	27	PB	Diagnosis	-
	28	PB	Diagnosis	-
	29	PB	Diagnosis	-
	30	BM	Diagnosis	-
	31	PB	Follow-up	Post-treatment
	32	PB	Diagnosis
	33	PB	Diagnosis	-
	34	PB	Follow-up	Post-treatment
	35	PB	Diagnosis	-
	36	PB	Diagnosis	-
	37	PB	Diagnosis	-
	38	PB	Diagnosis	-
JAK2V617F	39	BM	Diagnosis	-
	40	BM	Diagnosis	-
	41	BM	Diagnosis	-
	42	BM	Diagnosis	-
	43	BM	Diagnosis	-
	44	BM	Diagnosis	-
	45	PB	Diagnosis	-
	46	PB	Diagnosis	-
	47	PB	Diagnosis	-
	48	PB	Diagnosis	-
	49	BM	Diagnosis	-
	50	PB	Diagnosis	-
	51	PB	Diagnosis	-
	52	BM	Diagnosis	-
	53	PB	Diagnosis	-
	54	PB	Diagnosis	-
	55	BM	Diagnosis	-
	56	BM	Diagnosis	Evolves to AML
	57	PB	Diagnosis	-
	58	PB	Diagnosis	-
	59	PB	Diagnosis	-
Healthy donors	60	PB	-	-
	61	PB	-	-
	62	PB	-	-
	63	PB	-	-
	64	PB	-	-
	65	PB	-	-
	66	PB	-	-
	67	PB	-	-
	68	PB	-	-
	69	PB	-	-
