# Supplementary material for: CALR but Not JAK2 Mutations Are Associated with an Overexpression of Retinoid X Receptor Alpha in Essential Thrombocythemia
Source: Cancers (Basel). 2024 Apr 16;16(8):1511. doi: 10.3390/cancers16081511 (PMC11048154; doi:10.3390/cancers16081511)
Supplement: Supplementary file 1 [file cancers-16-01511-s001.zip › Table S2.xlsx]

## Sheet: Hoja1
Table S2. Primers and probes used for qPCR analysis.
	Gene	Forward Primer (5' → 3')	Probe (5' → 3')	Reverse Primer (5' → 3')
Peroxisome-Proliferator Activated Receptors	PPARA	CAAGGCCTCAGGCTATCATTAC	TGTGAAGGCTGCAAGGGCTTCTTT	GTCGCACTTGTCATACACCA
	PPARD	CTGAGAAGAGGAAGCTGGTG	TGAAGGCCTTCTCCAAGCACATCT	TGCCACAATGTCTCGATGT
	PPARG	AGATCCAGTGGTTGCAGATTAC	AAGTGCAATCAAAGTGGAGCCTGC	AGGCTCTTCATGAGGCTTATTG
Retinoic Acid & Retinoid-Related Receptors	RARA	GATTACTGACCTGCGAAGCA	ATCACGCTGAAGATGGAGATCCCG	TCCAACATTTCCTGGATGAGAG
	RARB	CAGAAACAGGCCTTCTCAGT	TGCTTAATCTGTGGAGACCGCCAG	GCTTCCAGCAATGGTTCTTG
	RARG	TCAACAAGGTGACCAGGAATC	CTTGTTCCGGTCATTTCGCACAGC	CCCTTCTTCCTTCACCTCTTTC
	RORC	ATGGAAGTGGTGCTGGTTAG	TGAAGGCAAATACGGTGGCATGGA	GGAGTGGGAGAAGTCAAAGATG
Retinoid X Receptors	RXRA	AGAAGGAGGCGATGAGCA	ATCCCACACTTCTCAGAGCTGCC	CTGTCACCAACATTTGCCAAG
	RXRB	CATCCCCATCCTTGTCCTTT	CCGCTGACGCTCCTCCTGTAC	GTACTGCCGCTATCAGAAGTG
	RXRG	CATCCTGCACGGAAACTGA	CCATTCATTCCACCCTGCCCGAA	CACTTCTCTGACCTCACCTTG
Rev-Erb Receptors	NR1D1	GTCGCTTCAAGAAGTGTCTCTC	CCCAAACGAGAGAAGCAGCGGAT	GTTCATGGCACTCTGCATCT
	NR1D2	GGCGTCAGGATTCCACTATG	CGAAGGCTGTAAGGGTTTCTTTCGGA	TCTTCAGGCACTTCTTGTACTG
Steroid-thyroid hormone-retinoid Receptors	NR4A1	CCTGCCAATCTCCTCACTTC	CCAGCACTGCCAAACTGGACTACT	CCAGCATCTTCCTTCCCAAA
	NR4A2	ACATCGACATTTCTGCCTTCT	TATGGTCACAGAGAGACACGGGCT	TGCAGTTCTTCCACTCTCTTG
Thyroid Hormone Receptors	THRA	CTCTGCCTTTAACCTGGATGAC	TGCTGCTAATGTCAACAGACCGCT	CCTCCTGACTCTTCTCGATCTT
