# Supplementary material for: CALR but Not JAK2 Mutations Are Associated with an Overexpression of Retinoid X Receptor Alpha in Essential Thrombocythemia
Source: Cancers (Basel). 2024 Apr 16;16(8):1511. doi: 10.3390/cancers16081511 (PMC11048154; doi:10.3390/cancers16081511)
Supplement: Supplementary file 1 [file cancers-16-01511-s001.zip › Table S3.xlsx]

## Sheet: Hoja1
Table S3. NHR-2 human orthologs (C. elegans) selected for subsequent analyses based on the BLASTP results (more than 30% identity) and a previous association with hematological diseases.
Family	Gene	Protein	UniProt	Identity (%)	E-value
Peroxisome-Proliferator Activated Receptors	PPARA	Peroxisome proliferator-activated receptor alpha	Q07869	43.9	2.1 x 10-17
	PPARD	Peroxisome proliferator-activated receptor delta	Q03181	34	7.5 x 10-19
	PPARG	Peroxisome proliferator-activated receptor gamma	P37231	31.5	4.3 x 10-19
Retinoic Acid & Retinoid-Related Receptors	RARA	Retinoic acid receptor alpha	P10276	36.6	1.9 x 10-24
	RARB	Retinoic acid receptor beta	P10826	36.6	2.9 x 10-25
	RARG	Retinoic acid receptor gamma	P13631	46.7	2.1 x 10-25
	RORC	Nuclear receptor ROR-gamma	P51449	52.3	2.4 x 10-21
Retinoid X Receptors	RXRA	Retinoid X receptor alpha	P19793	35.5	7.3 x 10-22
	RXRB	Retinoid X receptor beta	P28702	46.7	3.4 x 10-21
	RXRG	Retinoid X receptor gamma	P48443	41.7	1.1 x 10-19
Rev-Erb Receptors	NR1D1	Nuclear receptor subfamily 1 group D member 1	P20393	34.6	5.5 x 10-23
	NR1D2	Nuclear receptor subfamily 1 group D member 2	Q14995	44.8	9.0 x 10-23
Steroid-thyroid hormone-retinoid Receptors	NR4A1	Nuclear receptor subfamily 4 group A member 1	P22736	30.6	7.2 x 10-22
	NR4A2	Nuclear receptor subfamily 4 group A member 2	P43354	42.5	3.0 x 10-22
Thyroid Hormone Receptors	THRA	Thyroid hormone receptor alpha	P10827	50	1.7 x 10-18
